# Supplementary material for: rs10514231 Leads to Breast Cancer Predisposition by Altering ATP6AP1L Gene Expression
Source: Cancers (Basel). 2021 Jul 26;13(15):3752. doi: 10.3390/cancers13153752 (PMC8345087; doi:10.3390/cancers13153752)
Supplement: Supplementary file 1 [file cancers-13-03752-s001.zip]

Archive with 1 entries (1 files):
- cancers-1239891-supplementary.pdf
